# Supplementary material for: Whole genome sequence analysis of ESBL-producing Escherichia coli recovered from New Zealand freshwater sites
Source: Microb Genom. 2022 Oct 6;8(10):mgen000893. doi: 10.1099/mgen.0.000893 (PMC9676056; doi:10.1099/mgen.0.000893)
Supplement: Supplementary material 1 [file mgen-8-893-s001.xlsx]

## Sheet: Table S1
Table S1. Additional E. coli genomes used in this study.
Identification	ST	SRA	Source	Submitter
ECNZ 35	131	DRR051040	Human	Calgary Laboratory Service
ESR1018	131	SRR10286240	Human	Environmental Science Research Institute
ESR1024	131	SRR10286129	Human	Environmental Science Research Institute
ESR1035	131	SRR10286105	Human	Environmental Science Research Institute
ESR1038	131	SRR10286094	Human	Environmental Science Research Institute
ESR1040	131	SRR10286072	Human	Environmental Science Research Institute
ESR1042	131	SRR10286350	Human	Environmental Science Research Institute
ESR1046	131	SRR10286328	Human	Environmental Science Research Institute
ESR1047	131	SRR10286317	Human	Environmental Science Research Institute
ESR1051	131	SRR10286295	Human	Environmental Science Research Institute
ESR1052	131	SRR10286284	Human	Environmental Science Research Institute
ESR1053	131	SRR10286273	Human	Environmental Science Research Institute
ESR1054	131	SRR10286262	Human	Environmental Science Research Institute
ESR1056	131	SRR10286251	Human	Environmental Science Research Institute
ESR1058	131	SRR10286239	Human	Environmental Science Research Institute
ESR1065	131	SRR10286206	Human	Environmental Science Research Institute
ESR1068	131	SRR10286195	Human	Environmental Science Research Institute
ESR1071	131	SRR10286162	Human	Environmental Science Research Institute
ESR1072	131	SRR10286151	Human	Environmental Science Research Institute
ESR1073	131	SRR10286140	Human	Environmental Science Research Institute
ESR1108	131	SRR10286125	Human	Environmental Science Research Institute
ESR1109	131	SRR10286124	Human	Environmental Science Research Institute
ESR1112	131	SRR10286123	Human	Environmental Science Research Institute
ESR1132	131	SRR10286118	Human	Environmental Science Research Institute
ESR1142	131	SRR10286113	Human	Environmental Science Research Institute
ESR1143	131	SRR10286112	Human	Environmental Science Research Institute
ESR1147	131	SRR10286111	Human	Environmental Science Research Institute
ESR1149	131	SRR10286110	Human	Environmental Science Research Institute
ESR1155	131	SRR10286107	Human	Environmental Science Research Institute
ESR1156	131	SRR10286106	Human	Environmental Science Research Institute
ESR1158	131	SRR10286104	Human	Environmental Science Research Institute
ESR1159	131	SRR10286103	Human	Environmental Science Research Institute
ESR1160	131	SRR10286102	Human	Environmental Science Research Institute
ESR1162	131	SRR10286101	Human	Environmental Science Research Institute
ESR1166	131	SRR10286100	Human	Environmental Science Research Institute
ESR1168	131	SRR10286099	Human	Environmental Science Research Institute
ESR1170	131	SRR10286098	Human	Environmental Science Research Institute
ESR1174	131	SRR10286097	Human	Environmental Science Research Institute
ESR1175	131	SRR10286096	Human	Environmental Science Research Institute
ESR1178	131	SRR10286095	Human	Environmental Science Research Institute
ESR1197	131	SRR10286093	Human	Environmental Science Research Institute
ESR1198	131	SRR10286092	Human	Environmental Science Research Institute
ESR1200	131	SRR10286091	Human	Environmental Science Research Institute
ESR1210	131	SRR10286088	Human	Environmental Science Research Institute
ESR1213	131	SRR10286086	Human	Environmental Science Research Institute
ESR1219	131	SRR10286082	Human	Environmental Science Research Institute
ESR1223	131	SRR10286080	Human	Environmental Science Research Institute
ESR1226	131	SRR10286078	Human	Environmental Science Research Institute
ESR1230	131	SRR10286077	Human	Environmental Science Research Institute
ESR1235	131	SRR10286076	Human	Environmental Science Research Institute
ESR1242	131	SRR10286074	Human	Environmental Science Research Institute
ESR1254	131	SRR10286069	Human	Environmental Science Research Institute
ESR1255	131	SRR10286068	Human	Environmental Science Research Institute
ESR1258	131	SRR10286067	Human	Environmental Science Research Institute
ESR1259	131	SRR10286066	Human	Environmental Science Research Institute
ESR1260	131	SRR10286065	Human	Environmental Science Research Institute
ESR1265	131	SRR10286064	Human	Environmental Science Research Institute
ESR1268	131	SRR10286063	Human	Environmental Science Research Institute
ESR1270	131	SRR10286062	Human	Environmental Science Research Institute
ESR1274	131	SRR10286058	Human	Environmental Science Research Institute
ESR1278	131	SRR10286056	Human	Environmental Science Research Institute
ESR1279	131	SRR10286055	Human	Environmental Science Research Institute
ESR1281	131	SRR10286054	Human	Environmental Science Research Institute
ESR1282	131	SRR10286053	Human	Environmental Science Research Institute
ESR1283	131	SRR10286052	Human	Environmental Science Research Institute
ESR1299	131	SRR10286347	Human	Environmental Science Research Institute
ESR1300	131	SRR10286346	Human	Environmental Science Research Institute
ESR1310	131	SRR10286345	Human	Environmental Science Research Institute
ESR1314	131	SRR10286344	Human	Environmental Science Research Institute
ESR1317	131	SRR10286342	Human	Environmental Science Research Institute
ESR1320	131	SRR10286340	Human	Environmental Science Research Institute
ESR1325	131	SRR10286337	Human	Environmental Science Research Institute
ESR1331	131	SRR10286336	Human	Environmental Science Research Institute
ESR1332	131	SRR10286335	Human	Environmental Science Research Institute
ESR1335	131	SRR10286333	Human	Environmental Science Research Institute
ESR1339	131	SRR10286332	Human	Environmental Science Research Institute
ESR1342	131	SRR10286329	Human	Environmental Science Research Institute
ESR1356	131	SRR10286327	Human	Environmental Science Research Institute
ESR1369	131	SRR10286320	Human	Environmental Science Research Institute
ESR1377	131	SRR10286318	Human	Environmental Science Research Institute
ESR1384	131	SRR10286316	Human	Environmental Science Research Institute
ESR1395	131	SRR10286314	Human	Environmental Science Research Institute
ESR1396	131	SRR10286313	Human	Environmental Science Research Institute
ESR1398	131	SRR10286311	Human	Environmental Science Research Institute
ESR1399	131	SRR10286310	Human	Environmental Science Research Institute
ESR1401	131	SRR10286309	Human	Environmental Science Research Institute
ESR1404	131	SRR10286307	Human	Environmental Science Research Institute
ESR1410	131	SRR10286301	Human	Environmental Science Research Institute
ESR1413	131	SRR10286299	Human	Environmental Science Research Institute
ESR1414	131	SRR10286298	Human	Environmental Science Research Institute
ESR1417	131	SRR10286294	Human	Environmental Science Research Institute
ESR1419	131	SRR10286292	Human	Environmental Science Research Institute
ESR1422	131	SRR10286289	Human	Environmental Science Research Institute
ESR1424	131	SRR10286288	Human	Environmental Science Research Institute
ESR1427	131	SRR10286286	Human	Environmental Science Research Institute
ESR1434	131	SRR10286280	Human	Environmental Science Research Institute
ESR1435	131	SRR10286279	Human	Environmental Science Research Institute
ESR1436	131	SRR10286278	Human	Environmental Science Research Institute
ESR1438	131	SRR10286277	Human	Environmental Science Research Institute
ESR1442	131	SRR10286276	Human	Environmental Science Research Institute
ESR1443	131	SRR10286275	Human	Environmental Science Research Institute
ESR1471	131	SRR10286268	Human	Environmental Science Research Institute
ESR1472	131	SRR10286267	Human	Environmental Science Research Institute
ESR1473	131	SRR10286266	Human	Environmental Science Research Institute
ESR1475	131	SRR10286264	Human	Environmental Science Research Institute
ESR1476	131	SRR10286263	Human	Environmental Science Research Institute
ESR1479	131	SRR10286259	Human	Environmental Science Research Institute
ESR1480	131	SRR10286258	Human	Environmental Science Research Institute
ESR1481	131	SRR10286257	Human	Environmental Science Research Institute
ESR1489	131	SRR10286252	Human	Environmental Science Research Institute
ESR1506	131	SRR10286247	Human	Environmental Science Research Institute
ESR1509	131	SRR10286245	Human	Environmental Science Research Institute
ESR1512	131	SRR10286244	Human	Environmental Science Research Institute
ESR1515	131	SRR10286243	Human	Environmental Science Research Institute
ESR1518	131	SRR10286242	Human	Environmental Science Research Institute
ESR1529	131	SRR10286236	Human	Environmental Science Research Institute
ESR1533	131	SRR10286233	Human	Environmental Science Research Institute
ESR1534	131	SRR10286232	Human	Environmental Science Research Institute
ESR1535	131	SRR10286231	Human	Environmental Science Research Institute
ESR1540	131	SRR10286229	Human	Environmental Science Research Institute
ESR1546	131	SRR10286223	Human	Environmental Science Research Institute
ESR1547	131	SRR10286222	Human	Environmental Science Research Institute
ESR1548	131	SRR10286221	Human	Environmental Science Research Institute
ESR1549	131	SRR10286220	Human	Environmental Science Research Institute
ESR1550	131	SRR10286219	Human	Environmental Science Research Institute
ESR1551	131	SRR10286218	Human	Environmental Science Research Institute
ESR1555	131	SRR10286215	Human	Environmental Science Research Institute
ESR1556	131	SRR10286214	Human	Environmental Science Research Institute
ESR1557	131	SRR10286213	Human	Environmental Science Research Institute
ESR1558	131	SRR10286212	Human	Environmental Science Research Institute
ESR1559	131	SRR10286211	Human	Environmental Science Research Institute
ESR1563	131	SRR10286209	Human	Environmental Science Research Institute
ESR1565	131	SRR10286207	Human	Environmental Science Research Institute
ESR1567	131	SRR10286204	Human	Environmental Science Research Institute
ESR1568	131	SRR10286203	Human	Environmental Science Research Institute
ESR1569	131	SRR10286202	Human	Environmental Science Research Institute
ESR1570	131	SRR10286201	Human	Environmental Science Research Institute
ESR1572	131	SRR10286200	Human	Environmental Science Research Institute
ESR1576	131	SRR10286197	Human	Environmental Science Research Institute
ESR1578	131	SRR10286196	Human	Environmental Science Research Institute
ESR1586	131	SRR10286194	Human	Environmental Science Research Institute
ESR1593	131	SRR10286192	Human	Environmental Science Research Institute
ESR1600	131	SRR10286189	Human	Environmental Science Research Institute
ESR1614	131	SRR10286187	Human	Environmental Science Research Institute
ESR1626	131	SRR10286186	Human	Environmental Science Research Institute
ESR1634	131	SRR10286183	Human	Environmental Science Research Institute
ESR1637	131	SRR10286182	Human	Environmental Science Research Institute
ESR1641	131	SRR10286179	Human	Environmental Science Research Institute
ESR1643	131	SRR10286178	Human	Environmental Science Research Institute
ESR1644	131	SRR10286177	Human	Environmental Science Research Institute
ESR1645	131	SRR10286176	Human	Environmental Science Research Institute
ESR1650	131	SRR10286170	Human	Environmental Science Research Institute
ESR1651	131	SRR10286169	Human	Environmental Science Research Institute
ESR1652	131	SRR10286168	Human	Environmental Science Research Institute
ESR1653	131	SRR10286167	Human	Environmental Science Research Institute
ESR1663	131	SRR10286165	Human	Environmental Science Research Institute
ESR1668	131	SRR10286161	Human	Environmental Science Research Institute
ESR1670	131	SRR10286160	Human	Environmental Science Research Institute
ESR1675	131	SRR10286157	Human	Environmental Science Research Institute
ESR1691	131	SRR10286155	Human	Environmental Science Research Institute
ESR1695	131	SRR10286154	Human	Environmental Science Research Institute
ESR1706	131	SRR10286150	Human	Environmental Science Research Institute
ESR1707	131	SRR10286149	Human	Environmental Science Research Institute
ESR1710	131	SRR10286147	Human	Environmental Science Research Institute
ESR1713	131	SRR10286146	Human	Environmental Science Research Institute
ESR1718	131	SRR10286143	Human	Environmental Science Research Institute
ESR1723	131	SRR10286142	Human	Environmental Science Research Institute
ESR1760	131	SRR10286136	Human	Environmental Science Research Institute
ESR1803	131	SRR10286134	Human	Environmental Science Research Institute
ESR1836	131	SRR10286132	Human	Environmental Science Research Institute
ESR1879	131	SRR10286130	Human	Environmental Science Research Institute
ESR1881	131	SRR10286127	Human	Environmental Science Research Institute
LT1033c	131	SRR10878855	Human	Massey University
LT1033d	131	SRR10878854	Human	Massey University
LT1033f	131	SRR10878852	Human	Massey University
LT1033h	131	SRR10878849	Human	Massey University
LT1034a	131	SRR10878848	Human	Massey University
LT1034b	131	SRR10878847	Human	Massey University
LT1034c	131	SRR10878846	Human	Massey University
LT1034d	131	SRR10878845	Human	Massey University
LT1034e	131	SRR10878844	Human	Massey University
LT1034f	131	SRR10878843	Human	Massey University
LT1034g	131	SRR10878842	Human	Massey University
LT1078c	131	SRR10878830	Human	Massey University
LT1078d	131	SRR10878829	Human	Massey University
LT1078e	131	SRR10878827	Human	Massey University
LT1078f	131	SRR10878826	Human	Massey University
LT1078g	131	SRR10878825	Human	Massey University
LT1078h	131	SRR10878824	Human	Massey University
LT1079a	131	SRR10878823	Human	Massey University
LT1079b	131	SRR10878822	Human	Massey University
LT1079c	131	SRR10878821	Human	Massey University
LT1079d	131	SRR10878820	Human	Massey University
LT1079e	131	SRR10878819	Human	Massey University
LT1079f	131	SRR10878818	Human	Massey University
LT1079g	131	SRR10878816	Human	Massey University
LT1079h	131	SRR10878815	Human	Massey University
LT1080c	131	SRR10878814	Human	Massey University
LT1080d	131	SRR10878813	Human	Massey University
LT1080e	131	SRR10878812	Human	Massey University
LT1080f	131	SRR10878811	Human	Massey University
LT1080g	131	SRR10878810	Human	Massey University
LT1080h	131	SRR10878809	Human	Massey University
LT1082a	131	SRR10878808	Human	Massey University
LT1082b	131	SRR10878807	Human	Massey University
LT1082c	131	SRR10878805	Human	Massey University
LT1082d	131	SRR10878804	Human	Massey University
LT1082e	131	SRR10878803	Human	Massey University
LT1082f	131	SRR10878802	Human	Massey University
LT1089c	131	SRR10878800	Human	Massey University
LT1089d	131	SRR10878799	Human	Massey University
LT1089e	131	SRR10878887	Human	Massey University
LT1089f	131	SRR10878886	Human	Massey University
LT1090c	131	SRR10878885	Human	Massey University
LT1090d	131	SRR10878883	Human	Massey University
LT1090e	131	SRR10878882	Human	Massey University
LT1090f	131	SRR10878881	Human	Massey University
LT1171g	131	SRR10878913	Human	Massey University
LT1173c	131	SRR10878912	Dog	Massey University
LT1173d1	131	SRR10878911	Dog	Massey University
LT1173e	131	SRR10878909	Dog	Massey University
LT1173f	131	SRR10878908	Dog	Massey University
LT1173g	131	SRR10878907	Dog	Massey University
LT1173h	131	SRR10878906	Dog	Massey University
LT8179a	131	SRR10878902	Human	Massey University
LT8231a	131	SRR10878900	Human	Massey University
LT8242a	131	SRR10878898	Human	Massey University
LT8703a	131	SRR10878894	Human	Massey University
MER-111	131	SRR5936512	Human	University of Queensland
MER-237	131	SRR7828770	Human	University of Queensland
MER-25	131	SRR5936501	Human	University of Queensland
MER-27	131	SRR5936503	Human	University of Queensland
MER-310	131	SRR7828701	Human	University of Queensland
MER-49	131	SRR5936496	Human	University of Queensland
MER-51	131	SRR5936494	Human	University of Queensland
MER-52	131	SRR5936491	Human	University of Queensland
MER-53	131	SRR5936492	Human	University of Queensland
MER-56	131	SRR5936479	Human	University of Queensland
MER-58	131	SRR5936483	Human	University of Queensland
MER-65	131	SRR5936530	Human	University of Queensland
MER-66	131	SRR5936535	Human	University of Queensland
MER-68	131	SRR5936484	Human	University of Queensland
MER-94	131	SRR5936488	Human	University of Queensland
AGR4587	131	SRR19180730	Water	This study
AGR5151	131	SRR19180729	Water	This study
AGR6128	131	SRR19180727	Water	This study
AGR6137	69	SRR19180728	Water	This study
AGR4060	69	SRR10254015	Avian faeces	AgResearch
AGR3885	69	SRR10254123	Bovine faeces	AgResearch
ESR1246	69	SRR10286073	Human	Environmental Science Research Institute
ESR1208	69	SRR10286089	Human	Environmental Science Research Institute
ESR1078	69	SRR10286128	Human	Environmental Science Research Institute
ESR1649	69	SRR10286171	Human	Environmental Science Research Institute
ESR1647	69	SRR10286174	Human	Environmental Science Research Institute
ESR1564	69	SRR10286208	Human	Environmental Science Research Institute
ESR1545	69	SRR10286224	Human	Environmental Science Research Institute
ESR1491	69	SRR10286249	Human	Environmental Science Research Institute
ESR1447	69	SRR10286272	Human	Environmental Science Research Institute
ESR1397	69	SRR10286312	Human	Environmental Science Research Institute
LT1003h	69	SRR10878828	Human	Massey University
LT1003g	69	SRR10878839	Human	Massey University
LT1003e	69	SRR10878861	Human	Massey University
LT1132e	69	SRR10878863	Human	Massey University
LT1132d	69	SRR10878864	Human	Massey University
LT1132c	69	SRR10878865	Human	Massey University
LT1132b	69	SRR10878866	Human	Massey University
LT8455a	69	SRR10878895	Human	Massey University
LT8062a	69	SRR10878904	Human	Massey University
LT1132h	69	SRR10878918	Human	Massey University
LT1132g	69	SRR10878919	Human	Massey University
LT1132f	69	SRR10878920	Human	Massey University
LT1003d	69	SRR10878922	Human	Massey University
LT1003c	69	SRR10878923	Human	Massey University
MER-22	69	SRR5936500	Human	University of Queensland

## Sheet: Table S2
Table S2. Plasmid sequences used in this study
	Accesion	Plasmid idenitication	Species	Host	Country of origin	Year of isolation	Reference
Closest relatives of pAGR4587
	MN823989	p283149	K. pneumonaie	Not available	China	Not available	Unpublished
	CP014493	pMVAST0167	E. coli	Human	USA	2010	Johnson 2016, Price 2013
	CP029577	pDA33135-139,	E. coli	Human	Sweden	2012	Nielsen 2019
Closest relatives of pAGR6128
	CP021871	pH105	E. coli	Human	Germany	2010	Ghosh 2017
	LC520285	pHP030	E. coli	Human	Japan	2016	Matsuo 2020
	CP021180	pEC-81009	E. coli	Human	United Arab Emirates	2009	Mutti 2018
Closest relatives of pAGR5151
	CP023821	p7_2.1	E. coli	Human	Sweden	2009	Brolund 2019
	CP064848	pHK01	E. coli	Wastewater	Hong Kong	2018	Unpublished
	MN823989	p283149	K. pneumonaie	Unknown	China	Not available	Unpublished
Closest relatives of pAGR6137b
	AP022121	pWP5-W18-ESBL-11_1	E. coli	Wastewater	Japan	2018	Unpublished
	CP062870	pEB01	E. coli	Pig faeces	Canada	2017	Unpublished
	CP042897	pCFSAN061771	E. coli	Raw milk cheese	Egypt	2016	Unpublished
Closest relatives of pAGR6137a
	CP077207	pFDAARGOS 1427	Enterobacter bugandensis	Not available	Germany	Not available	Unpublished
	MK736669	pEclC2185	Enterobacter cloacae	Human, urine	France	2012	Unpublished
	CP024813	pCRENT-193_1	Enterobacter sp.	Human, wound	South Korea	2013	Yoon 2018

## Sheet: Table S3
Table S3. SNP distances matrix for E. coli ST131 Clade A
	AGR4597	AGR5151	AGR6128 (Reference)	ESR1035	ESR1042	ESR1046	ESR1052	ESR1068	ESR1073	ESR1132	ESR1142	ESR1155	ESR1156	ESR1158	ESR1160	ESR1197	ESR1200	ESR1226	ESR1230	ESR1235	ESR1258	ESR1268	ESR1274	ESR1278	ESR1283	ESR1300	ESR1314	ESR1320	ESR1331	ESR1384	ESR1395	ESR1404	ESR1410	ESR1427	ESR1435	ESR1436	ESR1476	ESR1506	ESR1512	ESR1546	ESR1549	ESR1551	ESR1555	ESR1558	ESR1568	ESR1614	ESR1634	ESR1652	ESR1663
AGR4597	0	92	1056	79	21	106	78	1162	17	99	48	94	101	109	22	17	1178	89	98	87	20	101	88	706	22	69	18	18	86	17	7	68	84	93	91	90	1314	105	22	68	108	6	8	18	96	86	67	748	22
AGR5151	92	0	1066	97	91	116	108	1173	87	105	118	112	107	119	92	87	1189	95	116	93	90	107	74	724	92	99	88	88	104	87	87	98	92	111	109	108	1332	115	92	98	118	86	88	88	106	104	97	766	92
AGR6128 (reference)	1056	1066	0	1061	1055	1022	1072	603	1051	1073	1082	1076	1075	1025	1056	1051	619	1063	1080	1061	1054	1075	1062	807	1056	1063	1052	1052	1068	1051	1051	1062	1058	1075	1073	1072	1653	1021	1056	1062	1024	1050	1052	1052	1044	1068	1061	1730	1056
ESR1035	79	97	1061	0	78	111	93	1168	74	104	105	83	106	114	77	74	1184	94	101	92	77	106	93	711	79	86	75	75	91	74	74	85	89	82	80	95	1317	110	79	85	113	73	75	75	101	91	84	753	79
ESR1042	21	91	1055	78	0	105	77	1161	4	98	35	93	100	108	9	16	1177	88	97	86	7	100	87	705	9	68	5	5	85	4	16	67	83	92	90	89	1313	104	9	67	107	15	17	17	95	85	66	747	9
ESR1046	106	116	1022	111	105	0	122	1128	101	123	132	126	125	15	106	101	1144	113	130	111	104	125	112	738	106	113	102	102	118	101	101	112	108	125	123	122	1346	9	106	112	52	100	102	102	96	118	111	780	106
ESR1052	78	108	1072	93	77	122	0	1178	73	115	104	110	117	125	76	73	1194	105	114	103	76	117	104	722	78	67	74	74	102	73	73	32	100	109	107	106	1330	121	78	32	124	72	74	74	112	102	31	764	78
ESR1068	1162	1173	603	1168	1161	1128	1178	0	1157	1180	1188	1183	1182	1131	1162	1157	30	1170	1187	1168	1160	1182	1169	1294	1162	1169	1158	1158	1175	1157	1157	1168	1165	1182	1180	1179	1720	1127	1162	1168	1130	1156	1158	1158	1151	1175	1167	1837	1162
ESR1073	17	87	1051	74	4	101	73	1157	0	94	31	89	96	104	5	12	1173	84	93	82	3	96	83	701	5	64	1	1	81	0	12	63	79	88	86	85	1309	100	5	63	103	11	13	13	91	81	62	743	5
ESR1132	99	105	1073	104	98	123	115	1180	94	0	125	119	38	126	99	94	1196	26	123	24	97	64	99	731	99	106	95	95	111	94	94	105	97	118	116	115	1339	122	99	105	125	93	95	95	111	111	104	773	99
ESR1142	48	118	1082	105	35	132	104	1188	31	125	0	120	127	135	36	43	1204	115	124	113	34	127	114	732	36	95	32	32	112	31	43	94	110	119	117	116	1340	131	36	94	134	42	44	44	122	112	93	774	36
ESR1155	94	112	1076	83	93	126	110	1183	89	119	120	0	121	129	94	87	1199	109	118	107	92	121	108	726	94	101	90	90	106	89	89	100	104	7	5	110	1332	125	94	100	128	88	90	90	116	106	99	768	94
ESR1156	101	107	1075	106	100	125	117	1182	96	38	127	121	0	128	101	96	1198	28	125	26	99	66	101	733	101	108	97	97	113	96	96	107	99	120	118	117	1341	124	101	107	127	95	97	97	113	113	106	775	101
ESR1158	109	119	1025	114	108	15	125	1131	104	126	135	129	128	0	109	104	1147	116	133	114	107	128	115	741	109	116	105	105	121	104	104	115	111	128	126	125	1349	14	109	115	55	103	105	105	99	121	114	783	109
ESR1160	22	92	1056	77	9	106	76	1162	5	99	36	94	101	109	0	17	1178	89	98	87	8	101	88	706	10	69	6	6	86	5	17	68	84	93	91	90	1314	105	10	68	108	16	18	18	96	86	67	748	10
ESR1197	17	87	1051	74	16	101	73	1157	12	94	43	87	96	104	17	0	1173	84	93	82	15	96	83	701	17	64	13	13	81	12	12	63	79	86	84	85	1309	100	17	63	103	11	13	13	91	81	62	743	17
ESR1200	1178	1189	619	1184	1177	1144	1194	30	1173	1196	1204	1199	1198	1147	1178	1173	0	1186	1203	1184	1176	1198	1185	1310	1178	1185	1174	1174	1191	1173	1173	1184	1181	1198	1196	1195	1736	1143	1178	1184	1146	1172	1174	1174	1167	1191	1183	1853	1178
ESR1226	89	95	1063	94	88	113	105	1170	84	26	115	109	28	116	89	84	1186	0	113	14	87	54	89	721	89	96	85	85	101	84	84	95	87	108	106	105	1329	112	89	95	115	83	85	85	101	101	94	763	89
ESR1230	98	116	1080	101	97	130	114	1187	93	123	124	118	125	133	98	93	1203	113	0	111	96	125	112	712	98	105	94	94	92	93	93	104	108	117	115	96	1338	129	98	104	132	92	94	94	120	92	103	754	98
ESR1235	87	93	1061	92	86	111	103	1168	82	24	113	107	26	114	87	82	1184	14	111	0	85	52	87	719	87	94	83	83	99	82	82	93	85	106	104	103	1327	110	87	93	113	81	83	83	99	99	92	761	87
ESR1258	20	90	1054	77	7	104	76	1160	3	97	34	92	99	107	8	15	1176	87	96	85	0	99	86	704	8	67	4	4	84	3	15	66	82	91	89	88	1312	103	6	66	106	14	16	16	94	84	65	746	6
ESR1268	101	107	1075	106	100	125	117	1182	96	64	127	121	66	128	101	96	1198	54	125	52	99	0	101	733	101	108	97	97	113	96	96	107	99	120	118	117	1341	124	101	107	127	95	97	97	113	113	106	775	101
ESR1274	88	74	1062	93	87	112	104	1169	83	99	114	108	101	115	88	83	1185	89	112	87	86	101	0	720	88	95	84	84	100	83	83	94	86	107	105	104	1328	111	88	94	114	82	84	84	100	100	93	762	88
ESR1278	706	724	807	711	705	738	722	1294	701	731	732	726	733	741	706	701	1310	721	712	719	704	733	720	0	706	713	702	702	700	701	701	712	716	725	723	704	1577	737	706	712	740	700	702	702	728	700	711	1360	706
ESR1283	22	92	1056	79	9	106	78	1162	5	99	36	94	101	109	10	17	1178	89	98	87	8	101	88	706	0	69	6	6	86	5	17	68	84	93	91	90	1314	105	10	68	108	16	18	18	96	86	67	748	10
ESR1300	69	99	1063	86	68	113	67	1169	64	106	95	101	108	116	69	64	1185	96	105	94	67	108	95	713	69	0	65	65	93	64	64	57	91	100	98	97	1321	112	69	57	115	63	65	65	103	93	56	755	69
ESR1314	18	88	1052	75	5	102	74	1158	1	95	32	90	97	105	6	13	1174	85	94	83	4	97	84	702	6	65	0	2	82	1	13	64	80	89	87	86	1310	101	6	64	104	12	14	14	92	82	63	744	6
ESR1320	18	88	1052	75	5	102	74	1158	1	95	32	90	97	105	6	13	1174	85	94	83	4	97	84	702	6	65	2	0	82	1	13	64	80	89	87	86	1310	101	6	64	104	12	14	14	92	82	63	744	6
ESR1331	86	104	1068	91	85	118	102	1175	81	111	112	106	113	121	86	81	1191	101	92	99	84	113	100	700	86	93	82	82	0	81	81	92	96	105	103	68	1326	117	86	92	120	80	82	82	108	64	91	742	86
ESR1384	17	87	1051	74	4	101	73	1157	0	94	31	89	96	104	5	12	1173	84	93	82	3	96	83	701	5	64	1	1	81	0	12	63	79	88	86	85	1309	100	5	63	103	11	13	13	91	81	62	743	5
ESR1395	7	87	1051	74	16	101	73	1157	12	94	43	89	96	104	17	12	1173	84	93	82	15	96	83	701	17	64	13	13	81	12	0	63	79	88	86	85	1309	100	17	63	103	1	3	13	91	81	62	743	17
ESR1404	68	98	1062	85	67	112	32	1168	63	105	94	100	107	115	68	63	1184	95	104	93	66	107	94	712	68	57	64	64	92	63	63	0	90	99	97	96	1320	111	68	22	114	62	64	64	102	92	21	754	68
ESR1410	84	92	1058	89	83	108	100	1165	79	97	110	104	99	111	84	79	1181	87	108	85	82	99	86	716	84	91	80	80	96	79	79	90	0	103	101	100	1324	107	84	90	110	78	80	80	96	96	89	758	84
ESR1427	93	111	1075	82	92	125	109	1182	88	118	119	7	120	128	93	86	1198	108	117	106	91	120	107	725	93	100	89	89	105	88	88	99	103	0	4	109	1331	124	93	99	127	87	89	89	115	105	98	767	93
ESR1435	91	109	1073	80	90	123	107	1180	86	116	117	5	118	126	91	84	1196	106	115	104	89	118	105	723	91	98	87	87	103	86	86	97	101	4	0	107	1329	122	91	97	125	85	87	87	113	103	96	765	91
ESR1436	90	108	1072	95	89	122	106	1179	85	115	116	110	117	125	90	85	1195	105	96	103	88	117	104	704	90	97	86	86	68	85	85	96	100	109	107	0	1330	121	90	96	124	84	86	86	112	68	95	746	90
ESR1476	1314	1332	1653	1317	1313	1346	1330	1720	1309	1339	1340	1332	1341	1349	1314	1309	1736	1329	1338	1327	1312	1341	1328	1577	1314	1321	1310	1310	1326	1309	1309	1320	1324	1331	1329	1330	0	1345	1314	1320	1348	1308	1310	1310	1336	1326	1319	1988	1314
ESR1506	105	115	1021	110	104	9	121	1127	100	122	131	125	124	14	105	100	1143	112	129	110	103	124	111	737	105	112	101	101	117	100	100	111	107	124	122	121	1345	0	105	111	51	99	101	101	95	117	110	779	105
ESR1512	22	92	1056	79	9	106	78	1162	5	99	36	94	101	109	10	17	1178	89	98	87	6	101	88	706	10	69	6	6	86	5	17	68	84	93	91	90	1314	105	0	68	108	16	18	18	96	86	67	748	2
ESR1546	68	98	1062	85	67	112	32	1168	63	105	94	100	107	115	68	63	1184	95	104	93	66	107	94	712	68	57	64	64	92	63	63	22	90	99	97	96	1320	111	68	0	114	62	64	64	102	92	19	754	68
ESR1549	108	118	1024	113	107	52	124	1130	103	125	134	128	127	55	108	103	1146	115	132	113	106	127	114	740	108	115	104	104	120	103	103	114	110	127	125	124	1348	51	108	114	0	102	104	104	98	120	113	782	108
ESR1551	6	86	1050	73	15	100	72	1156	11	93	42	88	95	103	16	11	1172	83	92	81	14	95	82	700	16	63	12	12	80	11	1	62	78	87	85	84	1308	99	16	62	102	0	2	12	90	80	61	742	16
ESR1555	8	88	1052	75	17	102	74	1158	13	95	44	90	97	105	18	13	1174	85	94	83	16	97	84	702	18	65	14	14	82	13	3	64	80	89	87	86	1310	101	18	64	104	2	0	14	92	82	63	744	18
ESR1558	18	88	1052	75	17	102	74	1158	13	95	44	90	97	105	18	13	1174	85	94	83	16	97	84	702	18	65	14	14	82	13	13	64	80	89	87	86	1310	101	18	64	104	12	14	0	92	82	63	744	18
ESR1568	96	106	1044	101	95	96	112	1151	91	111	122	116	113	99	96	91	1167	101	120	99	94	113	100	728	96	103	92	92	108	91	91	102	96	115	113	112	1336	95	96	102	98	90	92	92	0	108	101	770	96
ESR1614	86	104	1068	91	85	118	102	1175	81	111	112	106	113	121	86	81	1191	101	92	99	84	113	100	700	86	93	82	82	64	81	81	92	96	105	103	68	1326	117	86	92	120	80	82	82	108	0	91	742	86
ESR1634	67	97	1061	84	66	111	31	1167	62	104	93	99	106	114	67	62	1183	94	103	92	65	106	93	711	67	56	63	63	91	62	62	21	89	98	96	95	1319	110	67	19	113	61	63	63	101	91	0	753	67
ESR1652	748	766	1730	753	747	780	764	1837	743	773	774	768	775	783	748	743	1853	763	754	761	746	775	762	1360	748	755	744	744	742	743	743	754	758	767	765	746	1988	779	748	754	782	742	744	744	770	742	753	0	748
ESR1663	22	92	1056	79	9	106	78	1162	5	99	36	94	101	109	10	17	1178	89	98	87	6	101	88	706	10	69	6	6	86	5	17	68	84	93	91	90	1314	105	2	68	108	16	18	18	96	86	67	748	0
ESR1670	15	85	1049	72	14	99	71	1155	10	92	41	87	94	102	15	10	1171	82	91	80	13	94	81	699	15	62	11	11	79	10	10	61	77	86	84	83	1307	98	15	61	101	9	11	11	89	79	60	741	15
ESR1691	746	756	786	751	745	694	762	1273	741	763	772	766	765	697	746	741	1289	753	770	751	744	765	752	134	746	753	742	742	758	741	741	752	748	765	763	762	1620	693	746	752	666	740	742	742	736	758	751	1420	746
ESR1695	1042	1052	20	1047	1041	1008	1058	589	1037	1059	1068	1062	1061	1011	1042	1037	605	1049	1066	1047	1040	1061	1048	793	1042	1049	1038	1038	1054	1037	1037	1048	1044	1061	1059	1058	1639	1007	1042	1048	1010	1036	1038	1038	1030	1054	1047	1716	1042
ESR1710	24	94	1058	79	11	108	78	1164	7	101	38	96	103	111	10	19	1180	91	100	89	10	103	90	708	12	71	8	8	88	7	19	70	86	95	93	92	1316	107	12	70	110	18	20	20	98	88	69	750	12
ESR1713	1176	1187	617	1182	1175	1142	1192	28	1171	1194	1202	1197	1196	1145	1176	1171	44	1184	1201	1182	1174	1196	1183	1308	1176	1183	1172	1172	1189	1171	1171	1182	1179	1196	1194	1193	1734	1141	1176	1182	1144	1170	1172	1172	1165	1189	1181	1851	1176
ESR1723	19	89	1053	76	18	103	75	1159	14	96	45	89	98	106	19	4	1175	86	95	84	17	98	85	703	19	66	15	15	83	14	14	65	81	88	86	87	1311	102	19	65	105	13	15	15	93	83	64	745	19
ESR1803	1172	1183	613	1178	1171	1138	1188	24	1167	1190	1198	1193	1192	1141	1172	1167	40	1180	1197	1178	1170	1192	1179	1304	1172	1179	1168	1168	1185	1167	1167	1178	1175	1192	1190	1189	1730	1137	1172	1178	1140	1166	1168	1168	1161	1185	1177	1847	1172
LT1171g	9	89	1053	76	18	103	75	1159	14	96	45	91	98	106	19	14	1175	86	95	84	17	98	85	703	19	66	15	15	83	14	4	65	81	90	88	87	1311	102	19	65	105	3	5	15	93	83	64	745	19
LT1173c	8	88	1052	75	17	102	74	1158	13	95	44	90	97	105	18	13	1174	85	94	83	16	97	84	702	18	65	14	14	82	13	3	64	80	89	87	86	1310	101	18	64	104	2	4	14	92	82	63	744	18
LT1173d1	8	88	1052	75	17	102	74	1158	13	95	44	90	97	105	18	13	1174	85	94	83	16	97	84	702	18	65	14	14	82	13	3	64	80	89	87	86	1310	101	18	64	104	2	4	14	92	82	63	744	18
LT1173e	8	88	1052	75	17	102	74	1158	13	95	44	90	97	105	18	13	1174	85	94	83	16	97	84	702	18	65	14	14	82	13	3	64	80	89	87	86	1310	101	18	64	104	2	4	14	92	82	63	744	18
LT1173f	8	88	1052	75	17	102	74	1158	13	95	44	90	97	105	18	13	1174	85	94	83	16	97	84	702	18	65	14	14	82	13	3	64	80	89	87	86	1310	101	18	64	104	2	4	14	92	82	63	744	18
LT1173g	8	88	1052	75	17	102	74	1158	13	95	44	90	97	105	18	13	1174	85	94	83	16	97	84	702	18	65	14	14	82	13	3	64	80	89	87	86	1310	101	18	64	104	2	4	14	92	82	63	744	18
LT1173h	7	87	1051	74	16	101	73	1157	12	94	43	89	96	104	17	12	1173	84	93	82	15	96	83	701	17	64	13	13	81	12	2	63	79	88	86	85	1309	100	17	63	103	1	3	13	91	81	62	743	17
LT8703a	6	86	1050	73	15	100	72	1156	11	93	42	88	95	103	16	11	1172	83	92	81	14	95	82	700	16	63	12	12	80	11	1	62	78	87	85	84	1308	99	16	62	102	0	2	12	90	80	61	742	16
MER-310	21	91	1055	78	8	105	77	1161	4	98	35	93	100	108	9	16	1177	88	97	86	7	100	87	705	7	68	5	5	85	4	16	67	83	92	90	89	1313	104	9	67	107	15	17	17	95	85	66	747	9
MER-56	23	91	1055	78	22	105	77	1161	18	98	49	93	100	108	23	18	1177	88	97	86	21	100	87	705	23	68	19	19	85	18	18	67	83	92	90	89	1313	104	23	67	107	17	19	19	95	85	66	747	23
MER-58	22	92	1056	79	21	106	78	1162	17	99	48	94	101	109	22	17	1178	89	98	87	20	101	88	706	22	69	18	18	86	17	17	68	84	93	91	90	1314	105	22	68	108	16	18	18	96	86	67	748	22
[truncated: 18 more columns]
